# Supplementary material for: Exosomes from Plasma of Neuroblastoma Patients Contain Doublestranded DNA Reflecting the Mutational Status of Parental Tumor Cells
Source: Int J Mol Sci. 2021 Apr 1;22(7):3667. doi: 10.3390/ijms22073667 (PMC8036333; doi:10.3390/ijms22073667)
Supplement: Supplementary file 1 [file ijms-22-03667-s001.zip › Supplementary Table S2.xlsx]

## Sheet: Foglio1
Sample Name								REFSEQ COVERAGE								DESIGN COVERAGE
		#Fragments	%GC	Insert size	% Duplicates	#Mapped deduplicated Fragments	RefSeq Length	MEAN	%1X	%5X	%10X	%20X	%30X	%PASS	Design Length	MEAN	%1X	%5X	%10X	%20X	%30X	%PASS
Individual 1
0208_3856	PB	43339212	50	305.52	15	36583257	34369376	100.32	99.8	99.68	99.63	99.5	99	96.74	36715240	102.27	99.8	99.68	99.63	99.48	98.98	96.42
0208_3815	Tumor	52045767	57	298.11	13.44	44768848	34369376	135.61	99.79	99.54	98.73	92.42	82.32	96.71	36715240	139.84	99.81	99.54	98.75	92.68	82.9	96.39
0308_3792	ExoOnSet	46072154	51	267.86	15.3	38770666	34369376	105.69	99.79	99.67	99.63	99.51	98.95	96.71	36715240	107.8	99.79	99.68	99.63	99.49	98.94	96.39
0308_4854	ExoRelapse	33074114	51	242.95	22.27	25517512	34369376	65.18	99.77	99.65	99.58	98.97	95.42	96.56	36715240	66.3	99.77	99.65	99.56	98.95	95.49	96.25
Individual 2
0208_4678	PB	72688704	50	319.13	13.74	62330413	34369376	164	99.66	99.51	99.47	99.41	99.35	96.7	36715240	163.22	99.66	99.51	99.46	99.38	99.29	96.38
0208_4684	Tumor	30873625	50	315.15	12.39	25490900	34369376	71.26	98.66	98.33	98.16	97.73	95.8	98.38	36715240	71.95	98.5	98.18	97.99	97.54	95.66	98.22
0308_4678	ExoOnSet	53986210	51	184.35	40.74	33580852	34369376	83.35	98.36	97.91	97.74	97.46	96.9	97.86	36715240	83.87	98.19	97.74	97.55	97.23	96.64	97.68
Individual 3
0208_4790	PB	71744046	49	316.85	14.1	61133520	34369376	159.91	99.85	99.7	99.66	99.59	99.51	96.81	36715240	159.29	99.84	99.7	99.65	99.57	99.45	96.49
0208_4800	Tumor	53181365	52	313.99	12.15	44089766	34369376	124.89	98.83	98.54	98.41	98.21	97.9	98.57	36715240	126.53	98.68	98.39	98.25	98.04	97.72	98.43
0308_4790	ExoOnSet	63004014	52	170.83	29.04	44824270	34369376	108.64	98.27	97.88	97.74	97.52	97.17	97.9	36715240	109.75	98.08	97.7	97.54	97.29	96.91	97.72
Individual 4
0208_4836	PB	71971117	50	323.18	12.62	62471064	34369376	163.58	99.86	99.71	99.67	99.61	99.53	96.79	36715240	163.04	99.86	99.72	99.67	99.59	99.48	96.48
0208_4841	Tumor	69910255	57	318.7	12.69	57195376	34369376	172.46	98.91	98.56	98.37	97.13	93.06	98.59	36715240	176.23	98.78	98.42	98.21	97	93.06	98.45
0308_4836	ExoOnSet	52602724	52	198.68	17.92	42018016	34369376	107.04	98.61	98.25	98.09	97.82	97.44	98.26	36715240	108.4	98.44	98.1	97.92	97.63	97.24	98.1
Individual 5
0208_4857	PB	72877878	49	316.63	14.23	72515346	34369376	165.65	99.84	99.7	99.66	99.61	99.56	96.79	36715240	164.84	99.83	99.7	99.66	99.59	99.5	96.48
0208_4897	Tumor	62167847	52	276.42	16.23	49767661	34369376	139.29	98.79	98.47	98.33	98.14	97.91	98.5	36715240	140.72	98.63	98.32	98.17	97.97	97.73	98.35
0308_4857	ExoOnSet	58170020	51	197.17	21.99	44891436	34369376	113.64	98.59	98.23	98.07	97.83	97.58	98.24	36715240	114.89	98.42	98.06	97.9	97.63	97.37	98.08
Individual 6
0208_4870	PB	63018229	49	322.22	12.71	54633610	34369376	146.98	99.84	99.69	99.65	99.58	99.5	96.82	36715240	146.24	99.84	99.7	99.65	99.55	99.42	96.51
0208_4905	Tumor	75038924	54	339.28	25.76	55189019	34369376	158	98.88	98.58	98.44	98.18	97.48	98.62	36715240	160.44	98.74	98.44	98.29	98.01	97.32	98.48
0308_4870	ExoOnSet	57771809	51	258.92	20.06	46218187	34369376	122.95	98.77	98.45	98.3	98.09	97.88	98.48	36715240	124.48	98.62	98.3	98.14	97.91	97.69	98.34
Individual 7
0208_4656	PB	58732115	50	298.2	12.4	51122795	34369376	139.04	99.82	99.68	99.64	99.58	99.49	96.77	36715240	138.61	99.82	99.69	99.64	99.55	99.42	96.46
0208_4689	Tumor	52986503	50	317.45	12.3	43993826	34369376	123.52	98.84	98.53	98.4	98.2	97.99	98.57	36715240	124.76	98.69	98.39	98.24	98.03	97.8	98.43
0308_4656	ExoOnSet	56342597	52	166.58	16.2	45349602	34369376	114.93	98.17	97.83	97.7	97.44	96.86	97.86	36715240	116.28	97.98	97.65	97.51	97.23	96.63	97.68
Individual 8
0208_5186	Tumor	53642849	49	282.59	14.42	43207150	34369376	112.66	98.71	98.35	98.2	97.97	97.72	98.39	36715240	111.89	98.54	98.19	98.01	97.75	97.45	98.23
0308_5174	ExoRelapse	46735321	50	187.29	13.37	38074970	34369376	94.2	98.49	98.04	97.87	97.57	96.95	98.01	36715240	93.63	98.31	97.85	97.66	97.29	96.52	97.82
0308_5182	ExoOnSet	49349146	50	215.83	23.32	37207652	34369376	90.32	98.54	98.17	97.99	97.69	97.3	98.2	36715240	89.8	98.36	98	97.79	97.44	96.96	98.03
0208_5182	PB	56277975	49	291.25	15.18	47470079	34369376	124.5	99.64	99.5	99.46	99.39	99.31	96.61	36715240	124.3	99.64	99.5	99.45	99.36	99.24	96.29
Individual 9
0308_4141	ExoOnSet	67712750	52	174.54	15.67	54773222	34369376	137.63	98.15	97.79	97.64	97.07	95.79	97.82	36715240	137.07	97.94	97.61	97.44	96.83	95.52	97.64
0308_4793	ExoRelapse	51140259	50	176.64	27.32	36926412	34369376	80.27	99.63	99.46	99.4	99.16	98.36	96.17	36715240	80.11	99.63	99.45	99.36	99.02	98.04	95.84
0208_4141	PB	67406557	50	309.76	13.87	57742254	34369376	153.88	99.66	99.51	99.47	99.42	99.35	96.69	36715240	153.15	99.65	99.52	99.47	99.39	99.29	96.38
Individual 10
0208_5232	Tumor	67120048	51	231.23	14.57	54022141	34369376	136.88	98.67	98.31	98.16	97.92	97.53	98.35	36715240	136.25	98.5	98.14	97.97	97.7	97.27	98.18
0308_5214	ExoOnSet	50490981	50	192.31	13.21	41431917	34369376	102.44	98.46	98.07	97.9	97.59	96.98	98.05	36715240	101.87	98.27	97.88	97.68	97.3	96.55	97.86
0208_5214	PB	36387060	48	316.72	10.38	32441231	34369376	84.53	99.61	99.48	99.43	99.28	98.93	96.64	36715240	84.33	99.62	99.48	99.4	99.2	98.71	96.32
Individual 11
0308_3828	ExoOnSet	66588272	52	190.58	14.48	53960776	34369376	138.29	98.65	98.17	97.99	97.66	96.91	98.01	36715240	137.9	98.47	97.99	97.8	97.43	96.64	97.83
0308_4672	ExoRelapse	49022615	50	179.6	45.91	26359569	34369376	53.01	99.79	99.62	99.51	98.71	94.36	96.19	36715240	53.02	99.8	99.61	99.47	98.51	93.91	95.85
0208_3828	PB	64126024	50	299.6	12.94	55440419	34369376	149.75	99.82	99.69	99.66	99.61	99.53	96.76	36715240	149.39	99.83	99.7	99.65	99.58	99.48	96.45
Individual 12
0308_4492	ExoOnSet	65845257	51	184.13	14.11	53359315	34369376	132.53	98.49	97.97	97.75	97.52	97.24	97.98	36715240	131.89	98.31	97.79	97.56	97.28	96.91	97.8
0208_4492	PB	64846518	50	311.15	12.93	56113086	34369376	147.45	99.84	99.71	99.67	99.61	99.52	96.8	36715240	146.98	99.85	99.72	99.67	99.58	99.46	96.49
Individual 13
0308_4705	ExoOnSet	63259345	50	196.66	14.26	51394194	34369376	128.76	98.56	98.12	97.97	97.75	97.52	98.04	36715240	128.03	98.37	97.94	97.78	97.51	97.2	97.86
0208_4705	PB	60770381	50	308.18	13.07	52457434	34369376	139.6	99.66	99.51	99.47	99.4	99.32	96.71	36715240	139.01	99.65	99.51	99.46	99.36	99.24	96.39
Individual 14
0308_4708	ExoOnSet	57098781	50	171.24	14.24	46567059	34369376	113.17	98.11	97.78	97.66	97.42	97	97.81	36715240	112.35	97.89	97.58	97.43	97.1	96.56	97.61
0208_4708	PB	63561889	50	310.79	12.75	55144178	34369376	145.93	99.65	99.5	99.46	99.4	99.32	96.67	36715240	145.35	99.64	99.5	99.44	99.35	99.24	96.35
Individual 15
0308_4770	ExoOnSet	77436118	51	172.3	27.27	56415744	34369376	128.25	98.34	97.91	97.76	97.56	97.29	97.93	36715240	127.54	98.14	97.72	97.56	97.3	96.96	97.75
0208_4770	PB	62143442	50	306.82	12.79	53889157	34369376	143.9	99.83	99.69	99.66	99.59	99.51	96.77	36715240	143.28	99.84	99.7	99.65	99.56	99.44	96.46
Individual 16
0308_4772	ExoOnSet	53997908	48	276.18	16.08	44004006	34369376	112.98	98.68	98.33	98.16	97.89	97.61	98.37	36715240	112.26	98.5	98.16	97.97	97.66	97.32	98.2
0208_4772	PB	65458425	50	303.21	13.7	56083240	34369376	151.72	99.64	99.51	99.46	99.4	99.34	96.69	36715240	151.28	99.63	99.5	99.44	99.36	99.27	96.37
Individual 17
0308_4797	ExoOnSet	46295614	51	171.22	50.3	24521871	34369376	50.45	98.12	97.66	97.3	94.82	86.36	97.71	36715240	50.15	97.9	97.42	97.01	94.34	85.75	97.48
0208_4797	PB	67194991	50	304.69	12.37	58493734	34369376	159.17	99.83	99.7	99.66	99.59	99.51	96.78	36715240	158.65	99.83	99.69	99.65	99.56	99.44	96.45
Individual 18
0308_4889	ExoOnSet	55242359	49	274.74	14.34	44944266	34369376	116.87	98.79	98.43	98.28	98.02	97.73	98.47	36715240	116.15	98.62	98.27	98.09	97.79	97.44	98.31
0208_4889	PB	69246953	50	301.51	14.23	59106487	34369376	159.92	99.82	99.69	99.66	99.6	99.53	96.75	36715240	159.38	99.82	99.69	99.65	99.58	99.48	96.44
Individual 19
0208_4417	Tumor	57825352	48	285.51	15.14	46478920	34369376	122.07	98.82	98.48	98.33	98.11	97.81	98.51	36715240	121.21	98.66	98.32	98.16	97.89	97.52	98.35
0308_4403	ExoOnSet	43873674	49	231.79	24.31	32967540	34369376	80.02	98.68	98.3	98.1	97.74	96.91	98.34	36715240	79.62	98.52	98.13	97.91	97.48	96.52	98.18
0208_4403	PB	56653821	48	304.33	15.27	47753869	34369376	125.29	99.83	99.69	99.65	99.57	99.45	96.74	36715240	125.03	99.84	99.7	99.64	99.53	99.36	96.42
